# Supplementary material for: Role of g5Rp in African swine fever virus replication: disruption of host translation and autophagy
Source: J Virol. 2025 Dec 15;100(1):e01252-25. doi: 10.1128/jvi.01252-25 (PMC12817904; doi:10.1128/jvi.01252-25)
Supplement: Data Set S1 — Differentially expressed proteins in response to g5Rp overexpression. [file jvi.01252-25-s0001.xlsx]

## Sheet: Sheet1
Differentially expressed proteins in response to g5Rp overexpression
Flod change ＞2
Checked	Protein FDR Confidence: Combined	Master	Accession	Description	Gene name	Exp. q-value: Combined	Sum PEP Score	Coverage [%]	# Peptides	# PSMs	# Unique Peptides	# Protein Groups	# AAs	MW [kDa]	calc. pI	Score Sequest HT: Sequest HT	# Peptides (by Search Engine): Sequest HT	# Razor Peptides	Abundance Ratio: (Sample) / (Control)	Abundance Ratio Adj. P-Value: (Sample) / (Control)	Abundance Ratio Variability [%]: (Sample) / (Control)	Abundances (Grouped): Control	Abundances (Grouped): Sample	Abundances (Grouped) CV [%]: Control	Abundances (Grouped) CV [%]: Sample	Found in Sample: [S14] F14: Control	Found in Sample: [S15] F15: Control	Found in Sample: [S16] F16: Control	Found in Sample: [S17] F17: Sample	Found in Sample: [S18] F18: Sample	Found in Sample: [S19] F19: Sample	Modifications
FALSE	Medium	Master Protein	A0A286ZZN1	Calcium/calmodulin dependent protein kinase IG OS=Sus scrofa OX=9823 GN=CAMK1G PE=4 SV=1	CAMK1G	0.022	1.44	4	1	8	1	1	513	57.3	8.51	32.74	1	0	17.546	5.27689e-13	131.54	10.8	189.2	27.36	116.97	High	Peak Found	Peak Found	High	High	High
FALSE	High	Master Protein	M3UZ63	Myeloid derived growth factor OS=Sus scrofa OX=9823 GN=C19orf10 PE=2 SV=1	C19orf10	0	11.539	23	3	6	3	1	174	18.9	8.43	20.33	3	0	14.581	2.13522e-11	65.05	12.8	187.2		71.38	Not Found	High	High	High	High	Peak Found
FALSE	High	Master Protein	P79303	UTP--glucose-1-phosphate uridylyltransferase OS=Sus scrofa OX=9823 GN=UGP2 PE=2 SV=3	UGP2	0.001	2.523	2	1	1	1	1	508	56.9	7.88	1.86	1	0	11.291	2.3819e-09	51.48	16.3	183.7	49.22	22.08	Peak Found	Peak Found	Peak Found	Not Found	Peak Found	High
FALSE	High	Master Protein	F1SI55	Basic leucine zipper and W2 domain-containing protein 1 OS=Sus scrofa OX=9823 GN=BZW1 PE=1 SV=2	BZW1	0	9.539	11	3	5	2	1	419	48	5.92	14.65	3	1	8.386	3.20924e-07	30.05	17.8	182.2	22.27	20.35	Not Found	Not Found	Not Found	Not Found	High	High
FALSE	High	Master Protein	A0A287A535	Transmembrane protein 11 OS=Sus scrofa OX=9823 GN=TMEM11 PE=4 SV=1	TMEM11	0	4.589	8	1	1	1	1	198	22.1	7.83	2.91	1	0	7.947	7.23439e-07	74.79	22.4	177.6	29.22	74.7	Peak Found	Not Found	Peak Found	High	Not Found	Peak Found
FALSE	High	Master Protein	A0A287BPT5	Sulfurtransferase OS=Sus scrofa OX=9823 GN=TST PE=1 SV=1	TST	0	9.64	10	2	5	2	1	348	38.8	7.81	15.49	2	0	7.199	3.07327e-06	48.09	24.4	175.6	43.28		Peak Found	High	Peak Found	High	High	High
FALSE	High	Master Protein	A0A287ARI1	Eukaryotic translation initiation factor 3 subunit F OS=Sus scrofa OX=9823 GN=EIF3F PE=3 SV=1	EIF3F	0	28.408	18	4	6	4	1	348	36.3	5.45	21.26	4	0	7.084	3.80423e-06	82.45	21.9	178.1	47.92	51.76	Peak Found	Peak Found	Peak Found	High	High	High
FALSE	Medium	Master Protein	F1S1X9	Thioredoxin like 1 OS=Sus scrofa OX=9823 GN=TXNL1 PE=1 SV=1	TXNL1	0.011	1.75	2	1	3	1	1	289	32.3	4.96	3.62	1	0	6.809	6.51416e-06	21.85	25.6	174.4		27.18	Not Found	Peak Found	High	Peak Found	High	High
FALSE	High	Master Protein	F1SEG4	WD repeat domain 43 OS=Sus scrofa OX=9823 GN=WDR43 PE=1 SV=3	WDR43	0	13.631	11	4	7	4	1	681	75.6	5.4	19.9	4	0	6.618	9.64795e-06	7.67	20	180	98.23	43.24	Peak Found	Not Found	High	High	High	High
FALSE	High	Master Protein	F1STW6	Asparaginyl-tRNA synthetase 2, mitochondrial OS=Sus scrofa OX=9823 GN=NARS2 PE=1 SV=3	NARS2	0.008	1.805	2	1	1	1	1	468	52.8	7.14	2.72	1	0	6.211	2.24762e-05	4.38	27.7	172.3		4.18	Peak Found	Not Found	Not Found	Not Found	Peak Found	High
FALSE	High	Master Protein	A0A287ATJ5	BRI3 binding protein OS=Sus scrofa OX=9823 GN=BRI3BP PE=1 SV=1	BRI3BP	0	8.402	8	1	1	1	1	242	27	9.51	4.24	1	0	4.484	0.00120721	56.28	36.5	163.5	18.13	56.06	Not Found	Peak Found	Peak Found	Not Found	High	Peak Found
FALSE	High	Master Protein	A0A286ZLB3	OPA1, mitochondrial dynamin like GTPase OS=Sus scrofa OX=9823 GN=OPA1 PE=1 SV=1	OPA1	0	11.632	4	3	5	3	1	1015	117.6	7.75	6.76	3	0	4.195	0.0024757	25.44	76.9	123.1	58.29	16.39	High	High	High	Peak Found	Not Found	Peak Found
FALSE	High	Master Protein	F1RGX4	Uncharacterized protein OS=Sus scrofa OX=9823 GN=LOC110259958 PE=1 SV=1	LOC110259958	0	30.842	46	4	13	4	1	142	15.2	8.7	48.07	4	0	3.823	0.00605596	62.27	40.1	159.9	56.73	22.08	High	High	High	High	High	High
FALSE	High	Master Protein	F1S1G0	Eukaryotic translation initiation factor 3 subunit E OS=Sus scrofa OX=9823 GN=EIF3E PE=1 SV=3	EIF3E	0	18.713	12	5	13	5	1	445	52.2	6.04	33.64	5	0	3.741	0.00751005	18.2	22.9	177.1	39.91	49.17	High	High	Peak Found	High	High	High
FALSE	Low	Master Protein	F1RKC7	Phospholipase B-like OS=Sus scrofa OX=9823 GN=PLBD2 PE=1 SV=3	PLBD2	0.058	1.145	1	1	2	1	1	589	65.8	7.11	1.61	1	0	3.661	0.00921848	18.4	42.9	157.1		68.17	Peak Found	High	Not Found	Peak Found	High	Peak Found
FALSE	Low	Master Protein	F1S6V4	Uncharacterized protein OS=Sus scrofa OX=9823 GN=EIF4G2 PE=1 SV=3	EIF4G2	0.054	1.182	1	1	2	1	1	949	107.1	7.71	4.41	1	0	3.639	0.0096753	1.23	43.1	156.9	1.18		Peak Found	High	Peak Found	Not Found	High	Not Found
FALSE	Medium	Master Protein	I3LA44	Nuclear receptor binding protein 1 OS=Sus scrofa OX=9823 GN=NRBP1 PE=1 SV=2	NRBP1	0.047	1.211	1	1	2	1	1	607	67.5	5.27	2.06	1	0	3.58	0.0111945	23.36	43.7	156.3	65.34		Peak Found	Peak Found	High	Not Found	Not Found	High
FALSE	High	Master Protein	A0A286ZS80	Peptidylprolyl isomerase OS=Sus scrofa OX=9823 GN=FKBP8 PE=1 SV=1	FKBP8	0	10.637	6	2	4	2	1	484	51.9	4.94	14.79	2	0	3.514	0.0131296	201.16	44.3	155.7		113.84	High	High	High	High	Not Found	Peak Found
FALSE	High	Master Protein	F1RU38	Splicing factor 3b subunit 2 OS=Sus scrofa OX=9823 GN=SF3B2 PE=1 SV=3	SF3B2	0	4.739	2	1	1	1	1	895	100.1	5.67	3.6	1	0	3.449	0.0149902	19.05	41.2	158.8	18.88	14.05	Not Found	Peak Found	Peak Found	Peak Found	Peak Found	High
FALSE	High	Master Protein	F1RX66	Glutathione reductase OS=Sus scrofa OX=9823 GN=GSR PE=1 SV=3	GSR	0.002	2.398	2	1	1	1	1	519	56.2	8.27	2.53	1	0	3.337	0.0201332	9.77	46.1	153.9		30.26	Not Found	Peak Found	Not Found	High	Peak Found	Peak Found
FALSE	High	Master Protein	F1S2U6	Lysophosphatidylglycerol acyltransferase 1 OS=Sus scrofa OX=9823 GN=LPGAT1 PE=1 SV=3	LPGAT1	0	3.442	6	2	5	2	1	370	42.8	8.82	7.08	2	0	3.266	0.0244291	63.88	43.2	156.8	62.85	30.88	Not Found	High	Peak Found	High	High	High
FALSE	High	Master Protein	F1SND4	Uncharacterized protein OS=Sus scrofa OX=9823 GN=BRIX1 PE=4 SV=2	BRIX1	0	8.885	10	3	4	3	1	358	41.5	9.95	11.12	3	0	3.259	0.0247882	26.78	47	153	25.6		Peak Found	High	Peak Found	High	High	Not Found
FALSE	High	Master Protein	F1SGR0	Eukaryotic translation initiation factor 3 subunit M OS=Sus scrofa OX=9823 GN=EIF3M PE=1 SV=1	EIF3M	0	25.557	14	3	10	3	1	374	42.5	5.63	42.11	3	0	3.179	0.0309727	31.1	47.9	152.1		38.8	High	High	Not Found	High	High	High
FALSE	High	Master Protein	A0A287BDR1	FAD synthase OS=Sus scrofa OX=9823 GN=CKS1B PE=1 SV=1	CKS1B	0	11.389	7	2	4	2	1	505	56	6.1	14.73	2	0	3.151	0.0327639	0	48.2	151.8			High	High	Peak Found	Not Found	High	Not Found
FALSE	High	Master Protein	F1S5J8	Acyl-CoA synthetase long chain family member 5 OS=Sus scrofa OX=9823 GN=ACSL5 PE=1 SV=1	ACSL5	0	9.27	5	3	7	3	1	683	76.7	6.57	14.26	3	0	3.109	0.0361648	38	48.7	151.3	35.74	2.69	High	High	Peak Found	Peak Found	High	High
FALSE	High	Master Protein	F1RP34	NAD(P)H-hydrate epimerase OS=Sus scrofa OX=9823 GN=APOA1BP PE=1 SV=2	APOA1BP	0.004	2.22	4	1	3	1	1	288	31.5	7.65	7.77	1	0	3.051	0.0424784	53.08	49.4	150.6		39.29	High	High	Peak Found	High	Peak Found	Peak Found
FALSE	High	Master Protein	A0A287A284	Uncharacterized protein OS=Sus scrofa OX=9823 PE=1 SV=1	Uncharacterized protein	0	2.575	10	1	2	1	1	107	12.4	10.29	4.92	1	0	3.036	0.0442225	29.91	49.6	150.4	2.75	28.5	Peak Found	Not Found	Peak Found	High	High	Peak Found
FALSE	High	Master Protein	F1SAI6	Polypeptide N-acetylgalactosaminyltransferase OS=Sus scrofa OX=9823 GN=GALNT1 PE=1 SV=1	GALNT1	0.002	2.422	3	1	2	1	1	559	64.2	7.72	5.44	1	0	3.028	0.0448524	51.5	49.7	150.3		34.99	Not Found	Peak Found	Not Found	Peak Found	High	High
FALSE	High	Master Protein	A0A287BCI7	Solute carrier family 29 member 1 (Augustine blood group) OS=Sus scrofa OX=9823 GN=SLC29A1 PE=1 SV=1	SLC29A1	0	19.509	5	2	8	2	1	548	59.2	6.52	28.33	2	0	3.015	0.0452345	119.88	74.8	125.2	49.03	122.28	High	High	High	High	High	High
FALSE	High	Master Protein	I3LIM2	UDP-glucose 6-dehydrogenase OS=Sus scrofa OX=9823 GN=UGDH PE=1 SV=1	UGDH	0	8.626	8	3	6	3	1	494	55	7.12	15.46	3	0	2.959	0.0521607	24.99	50.5	149.5	6.38	64.64	Not Found	High	Peak Found	High	High	Peak Found
FALSE	High	Master Protein	A0A287AQT5	Mitochondrial ribosomal protein S22 OS=Sus scrofa OX=9823 GN=MRPS22 PE=1 SV=1	MRPS22	0	6.754	7	2	2	2	1	382	43.1	8.07	6.08	2	0	2.925	0.0565288	66.42	51	149	70.15	0.27	Peak Found	Peak Found	Peak Found	Not Found	High	Peak Found
FALSE	High	Master Protein	F1S754	SRP receptor subunit alpha OS=Sus scrofa OX=9823 GN=SRPRA PE=4 SV=2	SRPRA	0.002	2.442	1	1	3	1	1	668	72.8	9.01	6.67	1	0	2.913	0.0580415	60.85	45.8	154.2	24.06	68.26	High	High	High	Peak Found	Peak Found	Peak Found
FALSE	High	Master Protein	F1RU11	Translocation associated membrane protein 1 OS=Sus scrofa OX=9823 GN=TRAM1 PE=4 SV=2	TRAM1	0	3.376	4	2	7	2	1	392	45.5	9.47	11.63	2	0	2.869	0.0633469	66.59	59.7	140.3	53.79	14.39	Peak Found	High	High	High	High	High
FALSE	High	Master Protein	F1SIP0	Septin 2 OS=Sus scrofa OX=9823 GN=SEPT2 PE=1 SV=3	SEPT2	0	8.034	10	2	2	2	1	361	41.5	6.65	7.58	2	0	2.8	0.0764686	0	52.6	147.4			Not Found	Not Found	Peak Found	Not Found	High	Not Found
FALSE	High	Master Protein	F1SAZ6	Uncharacterized protein OS=Sus scrofa OX=9823 GN=WARS2 PE=3 SV=2	WARS2	0	9.529	13	3	5	3	1	386	42.9	9.22	14.65	3	0	2.799	0.0764945	25.04	50.6	149.4	24.16	8.78	Not Found	High	Peak Found	Peak Found	High	High
FALSE	High	Master Protein	A0A287B311	AP-3 complex subunit beta OS=Sus scrofa OX=9823 GN=AP3B1 PE=1 SV=1	AP3B1	0	7.116	2	2	7	2	1	1090	120.6	5.97	23.12	2	0	2.713	0.0942271	26.16	26.1	173.9	25.64	47.24	High	High	High	High	High	High
FALSE	High	Master Protein	P50447	Alpha-1-antitrypsin OS=Sus scrofa OX=9823 GN=SERPINA1 PE=2 SV=1	SERPINA1	0	13.721	3	1	88	1	1	421	47.2	5.85	307.06	1	0	2.712	0.0942271	60.46	75.9	124.1	38.85	59.59	High	High	High	High	High	High
FALSE	High	Master Protein	F1SKJ5	Eukaryotic translation initiation factor 3 subunit D OS=Sus scrofa OX=9823 GN=EIF3D PE=1 SV=1	EIF3D	0	19.161	9	4	12	4	1	548	63.9	6.05	34.48	4	0	2.689	0.0978836	62.72	42.3	157.7	47.15	12.82	High	Peak Found	Peak Found	High	High	High
FALSE	High	Master Protein	I3LAJ6	RAS like proto-oncogene A OS=Sus scrofa OX=9823 GN=RALA PE=1 SV=1	RALA	0	9.972	14	2	12	2	1	206	23.5	7.11	40.39	2	0	2.685	0.0987587	29.33	58.3	141.7	38.47	16.83	High	High	High	High	High	High
FALSE	High	Master Protein	Q2EN77	Microsomal glutathione S-transferase 3 OS=Sus scrofa OX=9823 GN=MGST3 PE=1 SV=1	MGST3	0	12.024	18	2	5	2	1	151	16.7	9.44	15.17	2	0	2.605	0.117512	75.69	75.6	124.4	37.03	58.84	High	Peak Found	Peak Found	High	High	High
FALSE	Medium	Master Protein	A0A286ZIG9	Component of oligomeric golgi complex 1 OS=Sus scrofa OX=9823 GN=COG1 PE=4 SV=1	COG1	0.042	1.24	1	1	1	1	1	981	108.8	7.34	1.88	1	0	2.601	0.117512	13.09	55.5	144.5		12.44	Not Found	Not Found	Peak Found	Peak Found	High	Not Found
FALSE	High	Master Protein	K9IWA3	ATPase H+ transporting accessory protein 1 OS=Sus scrofa OX=9823 GN=ATP6AP1 PE=2 SV=1	ATP6AP1	0	6.994	7	2	5	2	1	469	51.5	6.24	11.7	2	0	2.596	0.118901	55.93	45.9	154.1	21.4	23.63	High	High	Peak Found	Peak Found	High	High
FALSE	High	Master Protein	A0A286ZIA2	ER membrane protein complex subunit 4 OS=Sus scrofa OX=9823 GN=EMC4 PE=1 SV=1	EMC4	0	4.304	9	1	3	1	1	183	20.1	8.62	8.68	1	0	2.588	0.121519	2.08	55.7	144.3		1.99	Not Found	High	Not Found	Peak Found	High	High
FALSE	High	Master Protein	K7GSW5	Clusterin OS=Sus scrofa OX=9823 GN=CLU PE=1 SV=2	CLU	0	5.081	3	1	4	1	1	472	54.5	8.09	12.52	1	0	2.555	0.127153	75.77	54.6	145.4	69.01	9.12	Not Found	Peak Found	Peak Found	High	High	High
FALSE	High	Master Protein	A0A287A1Z9	Eukaryotic translation initiation factor 4 gamma 1 OS=Sus scrofa OX=9823 GN=EIF4G1 PE=1 SV=1	EIF4G1	0	13.736	4	5	9	5	1	1610	176.8	5.36	21.79	5	0	2.543	0.127153	48.33	132.2	67.8	63.05	65.56	High	High	High	High	Peak Found	High
FALSE	High	Master Protein	F1RNT9	Uncharacterized protein OS=Sus scrofa OX=9823 GN=LNPEP PE=1 SV=2	LNPEP	0	5.058	4	3	4	3	1	1026	117.3	5.62	8.54	3	0	2.501	0.139796	71.02	57.1	142.9		61.1	Not Found	High	High	High	Peak Found	Not Found
FALSE	High	Master Protein	A0A287AXL5	Transportin 3 OS=Sus scrofa OX=9823 GN=TNPO3 PE=1 SV=1	TNPO3	0	6.373	2	1	3	1	1	923	104.2	5.57	10.64	1	0	2.493	0.141404	0	57.3	142.7			Not Found	High	High	Not Found	Peak Found	High
FALSE	High	Master Protein	F1SBJ7	Serine palmitoyltransferase long chain base subunit 3 OS=Sus scrofa OX=9823 GN=SPTLC3 PE=3 SV=2	SPTLC3	0	22.024	6	2	5	1	1	548	61.5	8.21	16.22	2	0	2.486	0.143943	5.5	57.4	142.6		5.24	Not Found	Peak Found	Not Found	Not Found	Peak Found	High
FALSE	Medium	Master Protein	F1S7K2	Leucine rich alpha-2-glycoprotein 1 OS=Sus scrofa OX=9823 GN=LRG1 PE=1 SV=2	LRG1	0.022	1.439	3	1	5	1	1	356	39.4	6.99	11.2	1	0	2.431	0.167213	43.77	53.1	146.9	38.48	30.28	High	High	High	High	High	Peak Found
FALSE	High	Master Protein	F1RYI8	Uncharacterized protein OS=Sus scrofa OX=9823 GN=COL3A1 PE=1 SV=2	COL3A1	0	2.759	1	1	2	1	1	1466	138.5	6.74	4.9	1	0	2.423	0.169804	0	58.4	141.6			Not Found	High	High	Not Found	Not Found	Peak Found
FALSE	High	Master Protein	F1RUH5	Uncharacterized protein OS=Sus scrofa OX=9823 GN=DEK PE=1 SV=3	DEK	0	4.101	3	1	1	1	1	375	42.6	8.37	2.8	1	0	2.408	0.175521	57.67	51.2	148.8	47.16	55.73	Peak Found	Peak Found	Peak Found	High	Peak Found	Not Found
FALSE	High	Master Protein	I3LAB6	Proteasome subunit alpha type OS=Sus scrofa OX=9823 GN=PSMA2 PE=1 SV=1	PSMA2	0	8.783	18	2	4	2	1	234	25.9	7.43	15.29	2	0	2.385	0.187123	9.95	59.1	140.9	24.67		High	High	High	High	Peak Found	Not Found
FALSE	High	Master Protein	D0V557	Mitochondrial translocase of outer membrane protein OS=Sus scrofa OX=9823 GN=TOMM40 PE=1 SV=1	TOMM40	0	22.273	18	4	9	4	1	361	37.7	7.25	36.65	4	0	2.365	0.196931	46.47	116.4	83.6	22.39	95.69	Peak Found	High	High	Peak Found	High	High
FALSE	High	Master Protein	A0A287ANV7	Lymphocyte cytosolic protein 1 OS=Sus scrofa OX=9823 GN=LCP1 PE=1 SV=1	LCP1	0	7.135	6	3	3	3	1	636	71.2	5.39	7.84	3	0	2.339	0.2088	18.22	44.5	155.5	27.8	64.96	Peak Found	Peak Found	Peak Found	High	Not Found	Peak Found
FALSE	High	Master Protein	Q27HK4	Metaxin-1 OS=Sus scrofa OX=9823 GN=MTX1 PE=2 SV=1	MTX1	0	10.252	8	2	5	2	1	317	35.7	6.35	14.95	2	0	2.323	0.215098	33.81	60.2	139.8	6.67	32.88	Not Found	High	High	Not Found	High	High
FALSE	High	Master Protein	F1SAN6	IlvB acetolactate synthase like OS=Sus scrofa OX=9823 GN=ILVBL PE=1 SV=3	ILVBL	0	34.956	14	4	10	4	1	638	68.5	8.53	44.2	4	0	2.322	0.215098	86.21	60.2	139.8		103.72	Not Found	High	High	High	High	High
FALSE	Medium	Master Protein	I3LP37	Uncharacterized protein OS=Sus scrofa OX=9823 GN=GART PE=1 SV=2	GART	0.042	1.223	2	1	1	1	1	994	106.2	6.83	3.16	1	0	2.31	0.222523	38.79	60.4	139.6	33.62		Peak Found	High	Peak Found	Peak Found	Not Found	Not Found
FALSE	High	Master Protein	F1S2F6	Voltage-dependent anion-selective channel protein 2 OS=Sus scrofa OX=9823 GN=VDAC2 PE=4 SV=3	VDAC2	0	80.667	53	12	85	12	1	294	31.6	7.55	306.83	12	0	2.305	0.222523	72.68	52	148	8.22	10.63	High	High	High	High	High	High
FALSE	High	Master Protein	Q8SQC1	Scavenger receptor class B member 1 OS=Sus scrofa OX=9823 GN=SCARB1 PE=2 SV=1	SCARB1	0	3.471	2	1	4	1	1	509	57.5	7.9	9.92	1	0	2.305	0.222523	48.87	60.5	139.5	29.94	34.5	High	High	High	High	Peak Found	Peak Found
FALSE	High	Master Protein	A0A286ZP85	Eukaryotic translation initiation factor 3 subunit C OS=Sus scrofa OX=9823 GN=LOC110260088 PE=3 SV=1	LOC110260088	0	19.325	7	7	14	7	1	945	108.9	5.83	37.34	7	0	2.3	0.223358	43.31	57.5	142.5	20.6	18.07	High	High	High	High	High	High
FALSE	High	Master Protein	F1SU06	Heterochromatin protein 1 binding protein 3 OS=Sus scrofa OX=9823 GN=HP1BP3 PE=1 SV=2	HP1BP3	0	4.219	2	1	2	1	1	553	61.1	9.72	5.9	1	0	2.292	0.228044	0	60.8	139.2			High	Not Found	Peak Found	Not Found	High	Not Found
FALSE	High	Master Protein	I3W8V7	U2 snRNP auxiliary factor large subunit OS=Sus scrofa OX=9823 GN=U2AF2 PE=2 SV=1	U2AF2	0	4.22	4	2	7	2	1	471	53.1	9.09	13.84	2	0	2.275	0.234742	55.56	60.6	139.4	37.23	69.57	Peak Found	High	Peak Found	High	High	High
FALSE	High	Master Protein	I3LV46	RB binding protein 7, chromatin remodeling factor OS=Sus scrofa OX=9823 GN=RBBP7 PE=1 SV=2	RBBP7	0	17.255	14	4	11	2	1	449	50.2	5.67	30.71	4	2	2.252	0.250174	50.82	71.6	128.4	30.23	26.9	Peak Found	Peak Found	Peak Found	High	Not Found	High
FALSE	High	Master Protein	F1SDQ3	Transmembrane protein 214 OS=Sus scrofa OX=9823 GN=TMEM214 PE=1 SV=1	TMEM214	0	33.874	14	7	19	7	1	685	76.7	9.31	61.12	7	0	2.231	0.262972	89.59	83.6	116.4	52.06	47.38	High	High	High	High	High	High
FALSE	High	Master Protein	A0A287AIN9	Septin 11 OS=Sus scrofa OX=9823 GN=SEPT11 PE=1 SV=1	SEPT11	0	7.979	6	2	2	2	1	441	50.9	6.84	5.02	2	0	2.212	0.266573	7.99	62.3	137.7	56.28		High	Peak Found	Peak Found	High	Not Found	Not Found
FALSE	High	Master Protein	A0A287AKT7	Protein arginine N-methyltransferase 5 OS=Sus scrofa OX=9823 GN=PRMT5 PE=1 SV=1	PRMT5	0	7.552	3	2	6	2	1	669	76.2	7.14	12.56	2	0	2.204	0.268069	27.75	63.5	136.5	19.14	26.66	High	Peak Found	High	High	High	High
FALSE	High	Master Protein	F1SCC7	Uncharacterized protein OS=Sus scrofa OX=9823 GN=LOC396684 PE=1 SV=2	LOC396684	0	9.05	5	2	21	1	1	406	45.5	6.34	68.08	2	0	2.145	0.308103	45.08	71	129	37.84	35.16	High	High	High	High	High	High
FALSE	High	Master Protein	A0A287BBX0	Uncharacterized protein OS=Sus scrofa OX=9823 GN=LOC100513601 PE=1 SV=1	LOC100513601	0	29.75	27	7	17	2	1	394	43.4	5.06	61.34	7	0	2.108	0.332902	21.3	64.4	135.6	21.34	8.5	Peak Found	Not Found	High	High	Not Found	Peak Found
FALSE	High	Master Protein	F1RY67	Uncharacterized protein OS=Sus scrofa OX=9823 GN=CPT1A PE=1 SV=3	CPT1A	0	5.318	3	2	4	2	1	771	88	8.5	9.06	2	0	2.102	0.337228	4.41	64.5	135.5		17.37	Not Found	Not Found	High	High	High	Peak Found
Flod change ＜0.5
FALSE	Medium	Master Protein	F1SSG1	Uncharacterized protein OS=Sus scrofa OX=9823 GN=YKT6 PE=1 SV=1	YKT6	0.023	1.432	9	1	1	1	1	198	22.3	6.79	1.87	1	0	0.139	3.73613e-06	0.41	175.6	24.4		20.02	Not Found	Not Found	Peak Found	Not Found	Peak Found	High
FALSE	High	Master Protein	I3LRW3	Transmembrane protein 189 OS=Sus scrofa OX=9823 GN=TMEM189 PE=4 SV=1	TMEM189	0	7.263	6	1	4	1	1	271	31.3	6.83	19.64	1	0	0.197	0.000344477	5.97	166.7	33.3	25.59	113.34	High	High	High	High	Peak Found	Peak Found
FALSE	High	Master Protein	A0A287BKE2	N-myc downstream regulated 1 OS=Sus scrofa OX=9823 GN=NDRG1 PE=1 SV=1	NDRG1	0	4.434	9	2	2	2	1	384	41.7	5.71	5.93	2	0	0.206	0.000589848	5.94	163.8	36.2	29.73	110.57	High	Peak Found	High	Not Found	Peak Found	Peak Found
FALSE	High	Master Protein	A0A287B1K5	Cation-transporting ATPase OS=Sus scrofa OX=9823 GN=ATP13A1 PE=1 SV=1	ATP13A1	0	20.399	7	4	6	4	1	1202	132.7	8.07	22.56	4	0	0.207	0.000590792	0.5	165.7	34.3	11.11		High	High	High	High	Peak Found	Not Found
FALSE	High	Master Protein	A5GFW0	Family with sequence similarity 210 member B OS=Sus scrofa OX=9823 GN=C17H20orf108 PE=1 SV=1	C17H20orf108	0	3.062	8	1	2	1	1	192	20.4	10.59	4.82	1	0	0.256	0.00576243	3.12	159.2	40.8	16.98	53.13	High	Peak Found	Peak Found	Peak Found	High	Peak Found
FALSE	High	Master Protein	B6VCB0	Solute carrier family 30 member 1 OS=Sus scrofa OX=9823 GN=slc30A1 PE=2 SV=1	slc30A1	0	8.647	7	2	2	2	1	506	55.1	6.55	7.86	2	0	0.277	0.0117825	5.71	155.9	44.1	3.51	72.62	Peak Found	Not Found	High	Not Found	Peak Found	Peak Found
FALSE	High	Master Protein	F1SAH5	Dolichyl-phosphate N-acetylglucosaminephosphotransferase 1 OS=Sus scrofa OX=9823 GN=DPAGT1 PE=4 SV=1	DPAGT1	0	2.64	3	1	2	1	1	408	46.2	8.19	5.05	1	0	0.327	0.0452345	0	150.7	49.3			Not Found	High	Not Found	Not Found	High	Peak Found
FALSE	High	Master Protein	F1SML4	Staphylococcal nuclease domain-containing protein OS=Sus scrofa OX=9823 GN=SND1 PE=1 SV=2	SND1	0	17.317	8	6	9	6	1	910	101.8	7.14	23.51	6	0	0.333	0.0521607	2.08	169.7	30.3	21.38	54.56	High	High	High	High	Peak Found	Peak Found
FALSE	High	Master Protein	I3LFV4	Uncharacterized protein OS=Sus scrofa OX=9823 GN=YBX1 PE=1 SV=2	YBX1	0	15.123	10	2	7	2	1	377	41.5	10.15	28.94	2	0	0.341	0.0594055	4.34	150.3	49.7	33.43	36.99	High	High	High	High	High	High
FALSE	High	Master Protein	A0A287A4F2	Splicing factor proline and glutamine rich OS=Sus scrofa OX=9823 GN=SFPQ PE=4 SV=1	SFPQ	0	22.208	11	5	10	5	1	702	75.5	9.44	34.04	5	0	0.357	0.0838494	10.81	158.6	41.4	22.1	8.94	High	High	High	Peak Found	Not Found	Peak Found
FALSE	High	Master Protein	F1SGG1	Keratin 18 OS=Sus scrofa OX=9823 GN=KRT18 PE=1 SV=3	KRT18	0	12.186	12	4	14	2	1	423	47.4	5.38	35.15	4	0	0.36	0.0889407	7.74	153.1	46.9	60.53	85.8	High	High	High	High	High	High
FALSE	High	Master Protein	A0A2C9F348	Spliceosome RNA helicase DDX39B OS=Sus scrofa OX=9823 GN=DDX39B PE=4 SV=1	DDX39B	0	19.046	10	4	8	4	1	526	59	5.54	24.89	4	0	0.366	0.0961984	10.25	161.5	38.5	45.44	59.72	High	High	High	Peak Found	Peak Found	Peak Found
FALSE	High	Master Protein	I3LKX7	5-azacytidine induced 2 OS=Sus scrofa OX=9823 GN=AZI2 PE=1 SV=1	AZI2	0	2.943	3	1	8	1	1	392	45	6.55	22.55	1	0	0.37	0.103045	5.37	137.6	62.4	28.46	43.03	High	High	High	Not Found	High	High
FALSE	High	Master Protein	A0A287A328	Uncharacterized protein OS=Sus scrofa OX=9823 GN=RRAS2 PE=4 SV=1	RRAS2	0	18.229	19	3	10	3	1	204	23.4	6.01	34.29	3	0	0.372	0.107645	9.52	169.2	30.8	32.13	81.24	High	High	High	High	High	High
FALSE	High	Master Protein	A0A286ZTU7	Uncharacterized protein OS=Sus scrofa OX=9823 GN=LOC106504547 PE=1 SV=1	LOC106504547	0	11.544	10	3	8	1	1	416	46.2	7.9	25.84	3	0	0.378	0.117512	9.3	145.1	54.9	19.89	56.05	High	High	Peak Found	High	Peak Found	Peak Found
FALSE	High	Master Protein	D2WKD8	Sodium/potassium-transporting ATPase subunit alpha-2 OS=Sus scrofa OX=9823 GN=ATP1A2 PE=1 SV=1	ATP1A2	0	76.94	18	13	90	1	1	1020	112.1	5.66	314.97	13	0	0.379	0.117512	12.11	141.8	58.2	21.36	80.81	Peak Found	High	High	Not Found	High	High
FALSE	High	Master Protein	A0A287AT82	Aspartate beta-hydroxylase OS=Sus scrofa OX=9823 GN=ASPH PE=1 SV=1	ASPH	0	24.297	9	4	8	4	1	769	86.8	5.1	31.94	4	0	0.383	0.123989	12.58	174.6	25.4	54.27	97.9	High	High	High	Peak Found	High	High
FALSE	Medium	Master Protein	I3LDB7	60S ribosomal export protein NMD3 OS=Sus scrofa OX=9823 GN=NMD3 PE=3 SV=2	NMD3	0.041	1.255	2	1	1	1	1	525	60.5	8.1	0	1	0	0.385	0.127153	6	153.9	46.1	34.08	43.59	High	Peak Found	Peak Found	Peak Found	Peak Found	Peak Found
FALSE	High	Master Protein	F2Z5I8	Uncharacterized protein OS=Sus scrofa OX=9823 GN=RAB8A PE=1 SV=2	RAB8A	0	19.918	21	5	26	2	1	236	26.6	9.1	65.43	5	0	0.385	0.127153	10.69	129.3	70.7	11.82	17.21	High	High	High	Peak Found	Peak Found	Peak Found
FALSE	High	Master Protein	I3LGD6	Signal sequence receptor subunit 3 OS=Sus scrofa OX=9823 GN=SSR3 PE=1 SV=1	SSR3	0	8.15	12	2	7	2	1	185	21.1	9.61	26.55	2	0	0.387	0.127153	8.4	189.7	10.3	95.65	139.64	High	High	High	High	High	High
FALSE	High	Master Protein	A0A286ZJQ0	Histone H3 OS=Sus scrofa OX=9823 GN=LOC102161782 PE=3 SV=1	LOC102161782	0	30.442	40	4	25	1	1	136	15.4	11.27	68.51	4	3	0.39	0.129831	11.02	138.2	61.8	27.09	55.16	Not Found	High	High	High	High	Not Found
FALSE	High	Master Protein	A0A287BEL7	Very low density lipoprotein receptor OS=Sus scrofa OX=9823 GN=VLDLR PE=1 SV=1	VLDLR	0	22.625	8	4	7	4	1	873	96	4.82	26.33	4	0	0.39	0.130232	10.78	102.9	97.1	60.91		Peak Found	High	High	Not Found	High	High
FALSE	High	Master Protein	Q3ZD69	Prelamin-A/C OS=Sus scrofa OX=9823 GN=LMNA PE=3 SV=1	LMNA	0	162.052	52	32	128	30	1	664	74.2	7.18	435.88	32	2	0.396	0.141404	11.01	143.4	56.6	5.45	13.14	High	High	High	High	High	High
FALSE	High	Master Protein	I3LVF5	Uncharacterized protein OS=Sus scrofa OX=9823 GN=PA2G4 PE=1 SV=2	PA2G4	0	9.608	8	2	13	2	1	394	43.8	6.55	37.81	2	0	0.399	0.147827	5.36	143	57	31.56	12.75	High	High	High	High	Not Found	Peak Found
FALSE	High	Master Protein	A0A286ZFW3	Apolipoprotein H OS=Sus scrofa OX=9823 GN=APOH PE=1 SV=1	APOH	0	26.998	11	5	44	5	1	345	38.3	8.06	157.83	5	0	0.408	0.170333	11.76	142.6	57.4	15.09	24.98	High	High	High	High	High	High
FALSE	High	Master Protein	F2Z4Y1	Tyrosine 3-monooxygenase/tryptophan 5-monooxygenase activation protein eta OS=Sus scrofa OX=9823 GN=YWHAH PE=1 SV=1	YWHAH	0	13.47	16	4	19	1	1	246	28.2	4.89	45.2	4	0	0.416	0.194597	17.16	141.2	58.8	48.42	75.56	Peak Found	High	High	Peak Found	Peak Found	Peak Found
FALSE	High	Master Protein	F1SCS1	DEAD-box helicase 1 OS=Sus scrofa OX=9823 GN=DDX1 PE=1 SV=3	DDX1	0	12.829	6	3	6	3	1	739	82.4	7.23	19.11	3	0	0.423	0.213686	0	154.7	45.3	46.52		High	High	High	Not Found	High	Peak Found
FALSE	High	Master Protein	P56941	NPC intracellular cholesterol transporter 1 OS=Sus scrofa OX=9823 GN=NPC1 PE=2 SV=1	NPC1	0	6.677	2	2	4	2	1	1277	141.9	5.43	10.63	2	0	0.429	0.223181	4.19	134.5	65.5	42.73	23.1	High	High	High	Peak Found	Peak Found	Peak Found
FALSE	High	Master Protein	F1SG95	Uncharacterized protein OS=Sus scrofa OX=9823 GN=MRPS35 PE=1 SV=2	MRPS35	0	15.524	15	4	13	4	1	366	41.3	9.22	45.05	4	0	0.433	0.233546	17.8	123.9	76.1	12.15	26.27	High	High	High	High	High	High
FALSE	High	Master Protein	A0A287BFF4	Glutaminase OS=Sus scrofa OX=9823 GN=GLS PE=1 SV=1	GLS	0	112.328	38	16	71	1	1	669	73.5	8.06	264.79	16	0	0.441	0.259641	18.45	138.8	61.2	109	123.25	Not Found	High	Peak Found	Not Found	High	Peak Found
FALSE	High	Master Protein	A0A286ZPE3	Heterogeneous nuclear ribonucleoprotein A1 OS=Sus scrofa OX=9823 GN=HNRNPA1 PE=1 SV=1	HNRNPA1	0	23.038	26	8	16	7	1	373	38.8	9.13	41.94	8	0	0.442	0.262972	8.34	151.2	48.8	31.92	37.29	High	High	High	Peak Found	High	High
FALSE	High	Master Protein	A0A286ZV73	Uncharacterized protein OS=Sus scrofa OX=9823 GN=PTGS2 PE=4 SV=1	PTGS2	0	109.348	40	18	66	17	1	604	69.1	7.42	243.7	18	1	0.448	0.268069	12.19	138.1	61.9	1.92	5.26	High	High	High	High	High	High
FALSE	High	Master Protein	F1SUF6	Isoleucyl-tRNA synthetase OS=Sus scrofa OX=9823 GN=IARS PE=1 SV=3	IARS	0	3.378	1	2	2	2	1	1262	144.5	5.97	4.11	2	0	0.458	0.302977	11.23	164.6	35.4	28.95	70.6	Peak Found	Peak Found	High	Peak Found	Peak Found	Peak Found
FALSE	Medium	Master Protein	A0A287AEF5	Coiled-coil domain containing 171 OS=Sus scrofa OX=9823 GN=CCDC171 PE=4 SV=1	CCDC171	0.037	1.301	1	1	3	1	1	1333	153.3	6.95	7.35	1	0	0.459	0.306278	14.59	137.1	62.9	22.22	79.88	High	High	High	Peak Found	Peak Found	Peak Found
FALSE	High	Master Protein	C3VML0	Claudin OS=Sus scrofa OX=9823 GN=CLDN4 PE=1 SV=1	CLDN4	0	2.7	6	1	6	1	1	209	22.1	8.24	16.28	1	0	0.459	0.306278	6.69	137.1	62.9	35.7		High	High	High	High	Not Found	Not Found
FALSE	High	Master Protein	I3LUM9	Eukaryotic translation initiation factor 2 subunit 3 OS=Sus scrofa OX=9823 GN=EIF2S3 PE=1 SV=1	EIF2S3	0	38.03	24	8	19	8	1	472	51	8.4	72.53	8	0	0.461	0.311397	12.08	115.1	84.9	59.52	38.75	High	High	High	High	High	High
FALSE	High	Master Protein	F1SGF1	Proteasome 26S subunit, non-ATPase 6 OS=Sus scrofa OX=9823 GN=PSMD6 PE=1 SV=3	PSMD6	0	3.543	3	1	3	1	1	450	52.2	8.21	9.78	1	0	0.461	0.311397	0	136.9	63.1			Not Found	High	High	Not Found	High	Peak Found
FALSE	Medium	Master Protein	F1SF40	alpha-1,2-Mannosidase OS=Sus scrofa OX=9823 GN=MAN1A1 PE=3 SV=1	MAN1A1	0.023	1.422	1	1	5	1	1	659	73.2	7.03	1.65	1	0	0.463	0.316609	14.48	136.7	63.3	21.93	54.46	High	High	High	Peak Found	High	High
FALSE	Medium	Master Protein	A0A287A8I2	Neurogenic differentiation factor OS=Sus scrofa OX=9823 GN=NEUROD4 PE=4 SV=1	NEUROD4	0.031	1.368	6	1	1	1	1	331	37.1	7.12	2.66	1	0	0.463	0.316609	14.78	136.7	63.3	56.9	29.76	High	Peak Found	Peak Found	Peak Found	Peak Found	Peak Found
FALSE	High	Master Protein	Q95281	60S ribosomal protein L29 OS=Sus scrofa OX=9823 GN=RPL29 PE=1 SV=4	RPL29	0	8.984	16	2	10	2	1	160	17.5	11.93	37.08	2	0	0.466	0.32472	16.9	138.8	61.2	17.75	80.21	High	High	High	High	High	High
FALSE	Medium	Master Protein	F1RGE2	WD repeat domain 55 OS=Sus scrofa OX=9823 GN=WDR55 PE=4 SV=3	WDR55	0.02	1.462	6	1	1	1	1	384	42.2	5.06	4.11	1	0	0.47	0.339502	13.31	127	73	17.96	42.81	Peak Found	Peak Found	Peak Found	High	Peak Found	Peak Found
FALSE	High	Master Protein	A0A287BA08	Methylmalonyl-CoA mutase, mitochondrial OS=Sus scrofa OX=9823 GN=MUT PE=4 SV=1	MUT	0	8.98	5	3	3	3	1	750	83.2	8.06	9.96	3	0	0.472	0.341806	15.28	151.2	48.8	6.5	78.86	Peak Found	High	Peak Found	Peak Found	Peak Found	High
FALSE	High	Master Protein	A0A287BHE7	40S ribosomal protein S14 OS=Sus scrofa OX=9823 GN=RPS14 PE=3 SV=1	RPS14	0	9.893	16	2	9	2	1	151	16.3	10.05	29.73	2	0	0.475	0.354942	12.96	127.9	72.1	16.13	38.02	High	High	High	High	High	High
FALSE	High	Master Protein	A0A287B9H1	Plectin OS=Sus scrofa OX=9823 GN=PLEC PE=1 SV=1	PLEC	0	205.064	14	52	109	50	1	5422	607.4	5.68	364.6	52	2	0.478	0.357463	12.14	141.4	58.6	12.81	51.07	High	High	High	High	High	High
FALSE	High	Master Protein	F1SGN4	Importin 4 OS=Sus scrofa OX=9823 GN=IPO4 PE=4 SV=3	IPO4	0	4.313	2	2	3	2	1	1076	117.6	5.01	7.49	2	0	0.479	0.362993	0.03	111.2	88.8	37.7	66.42	Peak Found	High	High	Not Found	High	Peak Found
FALSE	High	Master Protein	I3LQA0	Crystallin zeta like 1 OS=Sus scrofa OX=9823 GN=CRYZL1 PE=1 SV=1	CRYZL1	0.007	1.994	4	1	5	1	1	334	37.2	6.28	15.85	1	0	0.48	0.366856	11.85	135.1	64.9	18.83	63.97	Peak Found	Peak Found	High	High	High	High
FALSE	High	Master Protein	F1RXM6	Thyroxine-binding globulin OS=Sus scrofa OX=9823 GN=SERPINA7 PE=3 SV=2	SERPINA7	0	8.387	11	4	8	4	1	412	46.2	5.57	16.69	4	0	0.481	0.369503	10.61	123.4	76.6	31.76	97.13	High	High	High	Peak Found	High	High
FALSE	High	Master Protein	A0A287A096	Eukaryotic translation initiation factor 2 subunit 1 OS=Sus scrofa OX=9823 GN=EIF2S1 PE=1 SV=1	EIF2S1	0	11.328	17	4	6	4	1	315	36.1	5.08	18.68	4	0	0.484	0.377637	6.94	138.9	61.1	8.69	22.93	High	High	High	Peak Found	Peak Found	Peak Found
FALSE	High	Master Protein	F6PYW2	Histone cluster 1 H1 family member d OS=Sus scrofa OX=9823 GN=HIST1H1D PE=1 SV=1	HIST1H1D	0	22.533	19	7	36	2	1	273	27.7	11.06	97.18	7	5	0.486	0.385977	14.49	135.3	64.7	23.42	34.1	Peak Found	High	High	Peak Found	Not Found	Peak Found
FALSE	High	Master Protein	F1SGG3	Keratin 1 OS=Sus scrofa OX=9823 GN=KRT1 PE=1 SV=2	KRT1	0	32.34	13	9	60	6	1	624	64.8	8.15	175.08	9	2	0.491	0.409285	17.52	130.6	69.4	45.22	27.08	High	High	High	High	High	High
FALSE	High	Master Protein	A0A286ZKA7	Mitochondrial import inner membrane translocase subunit TIM23 OS=Sus scrofa OX=9823 GN=LOC100157391 PE=3 SV=1	LOC100157391	0	6.482	8	1	2	1	1	209	21.9	8.6	8.18	1	0	0.494	0.419845	10.62	138.4	61.6	42.12	43.86	High	Peak Found	High	Not Found	Peak Found	Peak Found
FALSE	High	Master Protein	I3LHM3	Uncharacterized protein OS=Sus scrofa OX=9823 GN=TOP1 PE=1 SV=2	TOP1	0	33.569	16	9	25	9	1	769	91.1	9.32	68.5	9	0	0.498	0.434335	20.64	128.8	71.2	3.81	23.95	High	High	High	High	High	High
FALSE	High	Master Protein	A0A287B356	Eukaryotic translation initiation factor 5A OS=Sus scrofa OX=9823 GN=EIF5A PE=1 SV=1	EIF5A	0	5.764	8	1	3	1	1	154	16.8	5.24	5.75	1	0	0.5	0.439037	14.38	134	66	34.11	60.27	Not Found	High	High	Peak Found	High	Peak Found
